# Supplementary material for: Rocks and clay: Potters’ technological choices within the cultural dynamics of Bronze Age Kazakhstan
Source: PLoS One. 2025 Apr 23;20(4):e0320140. doi: 10.1371/journal.pone.0320140 (PMC12017490; doi:10.1371/journal.pone.0320140)
Supplement: S1 Table — (XLSX) [file pone.0320140.s001.xlsx]

## Sheet: S1 Table
Site	Sample ID	Petrographic Group	Bronze Age Period	Vessel Portion	Vessel Type	Surface Color	Core Color	Surface Decoration	Other surface features
Dali	DL-1015	A1-DL	EBA	rim	jar	dark grey	dark grey	raised coil bands and fingernail stamps
	DL-1041	A1-DL	EBA	rim	pot	greyish brown	dark grey	incised geometric
	DL-1063	A1-DL	EBA	shoulder	und.	very dark grey	very dark grey	fine comb-stamped geometric
	DL-1458	A1-DL	EBA	rim-shoulder	jar	very dark grey	very dark grey	punctate full body
	DL-0036	A1-DL	MBA	body	und.	brown	very dark grey	comb-stamped geometric
	DL-0092	A1-DL	MBA	body	und.	brown	brown	punctates
	DL-0767	A1-DL	MBA	rim-shoulder	jar	brown	brown	incised horizontal zigzags
	DL-0395	A1-DL	MBA	rim	jar	very dark grey	very dark grey	incised geometric
	DL-0499	A1-DL	MBA	rim	jar	dark grey	very dark grey	comb-stamped geometric
	DL-0774	A1-DL	MBA	rim	jar	strong brown	brown	microlithic stamps and raised bands combination
	DL-1224	A1-DL	MBA	rim	jar	reddish brown	very dark grey	none	fire clouds
	DL-1018	A1-DL	MBA	rim	jar	brown	dark grey	none
	DL-1031	A1-DL	MBA	rim	jar	dark grey	very dark grey	none
	DL-1066	A1-DL	MBA	rim	jar	very dark grey	very dark grey	none
	DL-4-01	A1-DL	LBA	rim	jar	red	dark grey	stamped slashes into lip
	DL-1026	A2-DL	EBA	rim-shoulder	pot	grey	dark grey	punctates
	DL-0973	A2-DL	EBA	body	und.	grey	grey	punctates
	DL-1009	A2-DL	EBA	rim-shoulder	pot	very dark grey	very dark grey	incised bands and round punctates
	DL-0271	A2-DL	MBA	rim	und.	brown	light yellowish brown	none
	DL-0449	A2-DL	MBA	rim	jar	reddish brown	brown	comb- and fingernail-stamped geometric
	DL-0593	A2-DL	MBA	body	und.	greyish brown	very dark grey	fingernail stamps
	DL-0595	A2-DL	MBA	base	jar	dark greyish brown	very dark grey	none
	DL-0789/0790	A2-DL	MBA	rim-shoulder	jar	very dark grey	very dark grey	incised horizontal herringbone
	DL-0926	A2-DL	MBA	rim	jar	greyish brown	very dark grey	raised coil bands	slip
	DL-1154	A2-DL	MBA	shoulder	und.	reddish brown	reddish brown	fingernail stamps
	DL-1252	A2-DL	MBA	rim	jar	brown	reddish brown	raised coil bands
	DL-0542	A3-DL	MBA	rim	jar	brown	black	none
	DL-4-05	A3-DL	LBA	body	und.	brown	very dark grey	none
	DL-1017	B1-DL	MBA	rim	jar	pale brown	dark grey	incised vertical zigzags
	DL-1446	B2-DL	EBA	rim	jar	dark grey	dark grey	none
	DL-1060	C-DL	EBA	rim-shoulder	jar	brown	brown	none	fire clouds
	DL-1194	C-DL	MBA	shoulder	bowl	reddish brown	reddish brown	incised hatchng inside band
	DL-4-23	C-DL	LBA	rim	jar	very dark grey	very dark grey	none
	DL-4-29	C-DL	LBA	rim	jar	very dark grey	very dark grey	incised band
	DL-0797	D-DL	MBA	body	und.	brown	brown	almond-shaped punctates
	DL-0891	D-DL	MBA	rim	jar	grey	grey	incised and stamped combination
	DL-0280	D-DL	MBA	body	und.	greyish brown	brown	comb-stamped geometric
	DL-1238	D-DL	MBA	rim	jar	brown	dark brown	incised swiggly bands
	DL-0895	E-DL*	MBA	rim	jar	very dark grey	very dark grey	none
Tasbas	TB-126B16-n/a7	A1-TB	LBA	shoulder	jar	reddish brown	reddish brown	none
	TB-0134	A1-TB	LBA	rim	jar	reddish brown	grey	none
	TB-0151	A1-TB	LBA	rim	jar	very dark grey	very dark grey	none	coarse slurry slip
	TB-0160	A1-TB	LBA	rim	jar	very dark grey	grey	none	sooty exterior
	TB-102C16-n/a1	A1-TB	LBA	shoulder	jar	reddish brown	reddish brown	none
	TB-0113	A1-TB	LBA	rim	jar	reddish brown	dark grey	none
	TB-0040	A1-TB	LBA	rim	jar	dark reddish grey	dark reddish grey	none
	TB-0021	A1-TB	LBA	rim	jar	brown	brown	none
	TB-0081	A2-TB	LBA	body-base	und.	very dark grey	reddish brown	none	textile-impressed interior
	TB-0132	A2-TB	LBA	rim	jar	reddish brown	reddish brown	none
	TB-0143	A2-TB	LBA	body	und.	dark grey	very dark grey	comb-stamp	coarse slurry slip
	TB-0145	A2-TB	LBA	rim	jar	pinkish grey	dark grey	none
	TB-0136	A3-TB	LBA	rim	jar	brown	brown	none
	TB-0152/0153	A3-TB	LBA	rim	jar	light brown	dark grey	none
	TB-0156	A3-TB	LBA	rim	jar	light brownish gray	light brownish gray	none
	TB-102C16-n/a2	A3-TB	LBA	shoulder	jar	reddish brown	reddish brown	none
	TB-0061	A4-TB	LBA	rim	jar	reddish brown	dark grey	none
	TB-0076	A4-TB	LBA	rim	jar	greyish brown	greish brown	none
	TB-0110	A4-TB	LBA	rim	jar	reddish brown	reddish grey	clay pearl appendages along neck
	TB-0129	A4-TB	LBA	body-base	und.	reddish brown	reddish grey	none	textile-impressed interior
	TB-0242	A5-TB	LBA	rim	jar	light brown	light brown	none
	TB-17A13-n/a3	B1-TB	LBA	rim	jar	reddish brown	reddish brown	none
	TB-0220	B1-TB	LBA	rim	jar	dark reddish grey	dark reddish grey	none
	TB-09C16-n/a6	B2-TB	LBA	shoulder	jar	brown	brown	none
	TB-0127	B3-TB	LBA	rim	jar	light brownish gray	grey	none
	TB-0059/0169	B3-TB	LBA	rim	jar	brown	dark grey	none
	TB-0083	B3-TB	LBA	body-base	und.	very dark grey	greyish brown	none	textile-impressed interior
	TB-0149	B4-TB*	LBA	rim	jar	dark grey	dark grey	applique appendages
	TB-0105	D-TB	LBA	rim	jar	very dark grey	very dark grey	none
	TB-0025	D-TB	LBA	rim	bowl	dark reddish grey	black	none	sooty exterior
	TB-0214	C-TB	LBA	body-base	und.	brown	greyish brown	none	burnish
	TB-0122	C-TB	LBA	base	und.	very dark grey	dark grey	none
	TB-0038	C-TB	LBA	rim	jar	very dark grey	very dark grey	incised lip	slip
	TB-0060	E-TB	LBA	rim	jar	very dark grey	dark grey	none
	TB-0148	F-TB*	LBA	base	jar	dark grey	dark grey	none
Begash	BG-1052	A1-BG	EBA	rim	jar	brown	brown	none
	BG-1067	A1-BG	EBA	rim	jar	dark grey	light reddish brown	incised bands	burnish
	BG-0782	A1-BG	MBA	base	jar	light brownish gray	reddish brown	none	slip
	BG-0506	A1-BG	LBA	rim	jar	light brownish gray	dark grey	none	slip
	BG-0544	A1-BG	LBA	rim	jar	very dark grey	dark grey	none
	BG-0566	A1-BG	LBA	body-base	und.	grey	very dark grey	incised geometric
	BG-0881	A1-BG	LBA	rim	jar	brown	brown	none	slip
	BG-1035	A1-BG	LBA	body-base	und.	grey	grey	none	textile-impressed interior
	BG-0899	A1-BG	LBA	rim	jar	light brownish gray	dark grey	incised lip	slip
	BG-0843	B1-BG	EBA	body-base	und.	light brownish gray	yellowish red	none	textile-impressed interior
	BG-0786	B1-BG	MBA	rim	jar	brown	very dark grey	none	drilled hole
	BG-0071	B1-BG	LBA	body-base	und.	reddish brown	reddish brown	none	textile-impressed interior
	BG-0731	B1-BG	LBA	rim	jar	brown	brown	none
	BG-1015	B1-BG	LBA	rim	jar	light yellowish brown	greyish brown	none
	BG-0779	B1-BG	LBA	rim	jar	greyish brown	very dark grey	none	slip
	BG-0068	B1-BG	LBA	rim	jar	light brownish gray	brown	raised coil bands
	BG-0781	B2-BG	MBA	body-base	und.	very dark grey	dark grey	raised coil bands	slip
	BG-0539	B2-BG	LBA	body-base	und.	dark grey	dark grey	comb-stamped geometric
	BG-0666	B2-BG	LBA	body-base	und.	light brownish gray	dark grey	comb-stamped geometric	slip
	BG-0711	B2-BG	LBA	rim	jar	very dark grey	very dark grey	incised bands
	BG-0773	B2-BG	LBA	body-base	und.	grey	dark grey	none	textile-impressed interior
	BG-0045	B2-BG	LBA	rim	jar	grey	very dark grey	none
	BG-0777	B2-BG	LBA	rim	jar	grey	very dark grey	none	slip
	BG-0776	B2-BG	LBA	rim	jar	very dark grey	very dark grey	incised bands and burnished
	BG-0963	B2-BG	LBA	body	und.	light brownish gray	brown	incised geometric
	BG-0021	B2-BG	LBA	rim	jar	dark grey	very dark grey	punctates and incised band
	BG-0722	B2-BG	LBA	rim	jar	grey	very dark grey	none	slip
	BG-0769	C-BG	LBA	rim	jar	dark grey	very dark grey	incised bands
	BG-0012	C-BG	LBA	rim	jar	grey	grey	comb-stamped and incised geometric
	BG-0833	C-BG	LBA	body	und.	light grey	very dark grey	comb-stamped geometric	slip
	BG-1031	D1-BG	EBA	body	und.	very dark grey	very dark grey	incised bands	drilled hole
	BG-0642	D1-BG	LBA	rim	jar	very dark grey	dark grey	raised coil bands
	BG-0708	D1-BG	LBA	body-base	und.	brown	reddish brown	none	textile-impressed interior
	BG-0018	E-BG	LBA	rim	jar	greyish brown	greyish brown	none
	BG-0990	F-BG*	LBA	body-base	und.	reddish grey	reddish grey	none	textile-impressed interior
	BG-0067	G-BG*	MBA	rim	jar	brown	brown	none
	BG-1049	H-BG*	MBA	base	jar	dark grey	dark grey	none
	BG-3001	I-BG	LBA	body	und.	light brownish gray	dark grey	raised coil bands
Kuigan	KG-1	A1-KG*	EBA	body	und.	brown	grey	raised coil band
	KG-2	A1-KG*	EBA	rim	jar	brown	brown	none	slip
	KG-3	A1-KG*	EBA	shoulder	und.	brown	yellowish brown	almond-shaped stamps	slip
	KG-4	A1-KG*	EBA	rim	jar	grey	brown	none	slip
	KG-5	A1-KG*	EBA	rim-shoulder	jar	dark grey	dark grey	none
	KG-7	A1-KG*	LBA	rim	jar	greyish brown	very dark grey	none	slight burnishing
	KG-9	A1-KG*	LBA	body	und.	reddish brown	dark grey	fingernail stamps
	KG-10	A2-KG*	LBA	rim	jar	very dark grey	very dark grey	slashes beneath lip
	KG-6	C-KG	LBA	rim	jar	very dark grey	dark grey	stamped triangles beneath lip
	KG-8	B-KG	LBA	rim	jar	greyish brown	very dark grey	comb-impressed bands
Talapty	TL-1	A-TL	E/MBA	body	und.	light brownish gray	grey	raised coil bands	slip, burnish
	TL-4	A-TL	E/MBA	body	und.	very dark grey	dark grey	raised coils bands	slip, burnish
	TL-5	A-TL	E/MBA	body	und.	brown	very dark grey	almond-shaped stamps	slip, burnish
	TL-2	B-TL	E/MBA	rim	jar	greyish brown	very dark grey	none	slip, burnish
	TL-3	C-TL	E/MBA	rim	jar	brown	grey	none	slip, burnish
Tamgaly	TM-4	A1-TM	LBA	near complete vessel	jar	very dark grey	very dark grey	pearls
	TM-6	A2-TM	LBA	rim	jar	red	grey	<<<< along neck, slip and slight burnish
	TM-3	B1-TM*	LBA	rim	jar	reddish brown	very dark grey	pearls
	TM-8	B-TM	LBA	shoulder	jar	red	grey	pearls on shoulder
	TM-10	B-TM	LBA	rim-shoulder	jar	reddish brown	dark grey	none
	TM-2	B-TM	LBA	rim	jar	reddish brown	very dark grey	pearls on neck
	TM-9	B-TM	LBA	rim	jar	reddish brown	very dark grey	none
	TM-7	C-TM	LBA	near complete vessel	jar	light brownish grey	grey	none	textile-impressed interior
	TM-1	D-TM	LBA	rim	jar	brown	yellowish brown	raised coil bands	burnish
	TM-5	E-TM	LBA	near complete vessel	jar	light reddish brown	dark grey	pearls	burnish
Kuljabacy	KL-1	A1-KL*	LBA	base	jar	greyish brown	very dark grey	none	drilled hole
	KL-2	A1-KL*	LBA	body	und.	reddish brown	dark grey	comb-impressed zigzags
	KL-3	A2-KL*	LBA	rim	jar	light brownish gray	grey	none
	KL-4	A2-KL*	LBA	rim	jar	light brownish gray	dark grey	none	slip
* indicates potential non-local ware based LCPA and hydrology assessment of potential streambed deposits
Surface color and Core color column entries are obtained from Munsell Color Chart
